# Supplementary material for: The Influence of Two Different Invitation Letters on Chlamydia Testing Participation: Randomized Controlled Trial
Source: J Med Internet Res. 2014 Jan 30;16(1):e24. doi: 10.2196/jmir.2907 (PMC3936267; doi:10.2196/jmir.2907)
Supplement: Supplementary file 6 [file jmir_v16i1e24_app6.sps]

FILTER OFF.
USE ALL.
EXECUTE.


FREQUENCIES VARIABLES=letter_condition
  /ORDER=ANALYSIS.

USE ALL.
COMPUTE filter_$=(unique_address= 0).
VARIABLE LABELS filter_$ 'unique_address= 0 (FILTER)'.
VALUE LABELS filter_$ 0 'Not Selected' 1 'Selected'.
FORMATS filter_$ (f1.0).
FILTER BY filter_$.
EXECUTE.

FREQUENCIES VARIABLES=letter_condition
  /ORDER=ANALYSIS.

CROSSTABS
  /TABLES=package_request BY letter_condition
  /FORMAT=AVALUE TABLES
  /STATISTICS=CHISQ PHI RISK 
  /CELLS=COUNT
  /COUNT ROUND CELL.

USE ALL.
COMPUTE filter_$=((unique_address= 0) and (package_request=1)).
VARIABLE LABELS filter_$ '(unique_address= 0) and (package_request=1) (FILTER)'.
VALUE LABELS filter_$ 0 'Not Selected' 1 'Selected'.
FORMATS filter_$ (f1.0).
FILTER BY filter_$.
EXECUTE.

CROSSTABS
  /TABLES=package_return BY letter_condition
  /FORMAT=AVALUE TABLES
  /STATISTICS=CHISQ PHI RISK 
  /CELLS=COUNT
  /COUNT ROUND CELL.

USE ALL.
COMPUTE filter_$=((unique_address= 0) and (package_return=1)).
VARIABLE LABELS filter_$ '(unique_address= 0) and (package_return=1) (FILTER)'.
VALUE LABELS filter_$ 0 'Not Selected' 1 'Selected'.
FORMATS filter_$ (f1.0).
FILTER BY filter_$.
EXECUTE.

CROSSTABS
  /TABLES=test_result BY letter_condition
  /FORMAT=AVALUE TABLES
  /STATISTICS=CHISQ PHI RISK 
  /CELLS=COUNT
  /COUNT ROUND CELL.
